# Supplementary material for: The Effects of Irrigation, Genotype and Additives on Tef Silage Making
Source: Animals (Basel). 2023 Jan 29;13(3):470. doi: 10.3390/ani13030470 (PMC9913197; doi:10.3390/ani13030470)
Supplement: Supplementary file 1 [file animals-13-00470-s001.zip]

Archive with 1 entries (1 files):
- animals-2059177-supplementary.pdf
